# Supplementary material for: The effects of artificial intelligence on human resource activities and the roles of the human resource triad: opportunities and challenges
Source: Front Psychol. 2024 Jun 3;15:1360401. doi: 10.3389/fpsyg.2024.1360401 (PMC11188403; doi:10.3389/fpsyg.2024.1360401)
Supplement: Supplementary file 1 [file Data_Sheet_1.XLSX]

## Sheet: Studies included
Title of the article	Authors	Journal	Year of publication	Country of origin (first author)	Methodology	Study population	Main HR activity
Justice perceptions of artificial intelligence in selection	Acikgoz et al.	International Journal of Selection & Assessment	2020	USA	Mixed methods	12 Experts in the field of public health, preventive medicine, and IT‐enabled health promotion (Q-sample) + 20 employees (Q-sort phase)	Recruitment and selection
AI in talent acquisition: a review of AI-applications used in recruitment and selection	Albert	Strategic HR Review	2019	UK	QUAL	8 semi-structured thematic interviews with different types of R&S specialists including HR managers, consultants and academics	Recruitment and selection
Intelligent recruitment: How to identify, select, and retain talents from around the world using artificial intelligence	Allal-Chérif et al.	Technological Forecasting and Social Change	2021	France	QUAN	1004 repsondents (nationally representative survey data)	Recruitment and selection
Making the business case for AI in HR: two case studies	Altemeyer	Strategic HR Review	2019	UK	QUAN	data collected from the Boston Consulting Group, LinkedIn (2,400 individuals), MIT Sloan Management Review, and Statista	Recruitment and selection
Correlation between Entrepreneurial Orientation and Implementation of AI in Human ResourceManagement (HRM)	Baldegger, Caon, & Sadiku	Technology Innovation Management Review	2020	Switzerland	QUAL	Operational & Executive managers (number not specified)	Workforce planning
AI Decision Making with Dignity? Contrasting Workers’ Justice Perceptions of Human and AI Decision Making in a Human Resource Management Context	Bankins et al.	Information Systems Frontiers	2022	Australia	QUAN	446 individuals	Multiple (training and development, performance management, recruitment and selection)
Automating Talent Acquisition: Smart Recruitment, Predictive Hiring Algorithms, and the Data-driven Nature of Artificial Intelligence	Bongard	Psychosociological Issues in Human Resource Management	2019	Canada	QUAN	2400 individuals	Recruitment and selection
Collaboration among recruiters and artificial intelligence: removing human prejudices in employment	Chen	Cognition, Technology & Work	2022	Chine	QUAL	Three target groups, including three recruiters, two managers, and ten applicants, were consulted about their perceptions of the AI recruitment process. 15 interviews were conducted in total.	Recruitment and selection
An HR perspective: the global hunt for talent in the digital age	Dickson & Nusair	Worldwide Hospitality and Tourism Themes	2010	USA	QUAL	8 R&S specialists including HR managers, consultants and academics	Recruitment and selection
Augmented employee voice and employee engagement using artificial intelligence-enabled chatbots: a field study	Dutta et al.	International Journal of Human Resource Management	2022	India	QUAN	1179 employees in an organization that had been operational for over 30 years, specialized in energy, including solar energy, storage and management solutions, and sold its products in over 36 countries.	Performance management
Best friend or broken tool? Exploring the co‐existence of humans and artificial intelligence in the workplace ecosystem	Einola & Khoreva	Human Resource Management	2022	Sweden	QUAN	127 individuals (5.9% of respondentsare 21–40 years and 49.6% of them are graduates, and 11.0% re-spondentshaveHSCacademicqualifications.)	Job analysis and competency modeling
The Feeling Economy: Managing in the Next Generation of Artificial Intelligence (AI)	Huang, Rust & Maksimovic	California Management Review	2019	Taiwan	QUAN	The U.S. government’s O*NET occupational data in 2006 and 2016. The O*NET is sponsored by the U.S. Department of Labor/Employment and Training Administration, and its database is the primary source of occupational data covering the entire U.S. economy. The O*NET database contains almost 1,000 jobs that cover the entire U.S. economy. There are 812 jobs that are available in the data for both 2006 …	Job analysis and competency modeling
Technology Adoption and Human Resource Management Practices: The Use of Artificial Intelligence for Recruitment in Bangladesh	Islam et al.	South Asian Journal of Human Resources Management	2022	Bangladesh	Mixed methods	127 individuals from SMEs	Recruitment and selection
Rebooting employees: upskilling for artificial intelligence in multinational corporations	Jaiswal et al.	The International Journal of Human Resource Management	2022	India	QUAN	546 employees working in Canadian organizations	Workforce planning
Evaluating machine learning performance in predicting injury severity in agribusiness industries	Kakhki, Freeman & Mosher	Safety Science	2019	USA	QUAN	In this research, a set of data was available from a leading insurance company located in the Midwest of the United States with 34 variables in 33,458 rows (claims). After cleaning the data, 16 variables were selected for the analysis.	Workplace safety, health, and well-being
Artificial intelligence video interviewing for employment: perspectives from applicants, companies, developer and academicians	Kim & Heo	Information Technology & People	2022	Republic of Korea	QUAL	180 applicants interviewed by 6 interviewers	Recruitment and selection
Partnering with AI: how organizations can win over skeptical managers	Kolbjørnsrud, Amico, & Thomas	Strategy & Leadership	2017	Norway	QUAN	Drawing on findings from Accenture’s survey of 1,770 managers in 14 countries and interviews with 37 senior executives responsible for digital transformation,	Workforce planning
Evolving uses of artificial intelligence in human resource management in emerging economies in the global South: some preliminary evidence: MRN	Kshetri	Management Research Review	2021	USA	QUAN	200 employees from the Manufacturing and Services industry	Recruitment and selection
Artificial Intelligence in HRM: An Experimental Study of an Expert System	Lawler & Elliot	Journal of Management	1996	USA	QUAN	48 subjects. All subjects were departmental classifiers who were required to attend the training sessions.	Job analysis and competency modeling
Defining analytics maturity indicators: A survey approach	Lismont, Vanthienen, Baesens, & Lemahieu	International Journal of Information Management	2017	Belgium	QUAL	two large-scale case studies : Case study 1: leading international hotel group Case study 2: a leading international beverages company	Talent retention
Identifying opportunities for artificial intelligence in the evolution of training and development practices	Maity	Journal of Management Development	2019	India	QUAL	27 HR and training professionals, in person, from across eight organizations in the FMCG, oil and natural gas and clothing and apparel industries	Training and development
Automation invading human resources: Digital transformation and impact of automation in the space of HR	Meduri & Yadav	Delhi Business Review	2021	India	QUAN	180 respondents	Workforce planning
Physiolytics at the workplace: Affordances and constraints of wearables use from an employee's perspective	Mettler & Wulf	Information Systems Journal	2019	Switzerland	Mixed methods	12 open‐ended interviews with domain experts + 20 respondents	Workplace safety, health, and well-being
Leadership, Artificial Intelligence and the Need to Redefine Future Skills Development	Moldenhauer & Londt	Journal of Leadership, Accountability and Ethics	2019	South Africa	QUAL	2 focus groups were conducted with the operational managers as well as the executive managers who are based in the private educational sector of South Africa.	Training and development
Are we there yet? Australian HR professionals and the Fourth Industrial Revolution	Nankervis et al.	Asia Pacific Journal of Human Resources	2022	Australia	QUAN	168 participants (56% females) with 75 in the experimental group and 94 in the control group. Undergraduate students studying at a business school in the United Kingdom	Workforce planning
Artificial Intelligence for Innovation in Austria	Prem	Technology Innovation Management Review	2019	Austria	QUAL	11 interviews with experts, both producers and users of AI technologies as innovative products and services.	Workforce planning
“This time may be a little different” – exploring the Finnish view on the future of work	Pulkka	International Journal of Sociology and Social Policy	2019	Finland	QUAN	More than 33,000 incidents within agribusiness industries in the Midwest of the United States for 2008–2016 were analyzed. The total cost of incidents was extracted and classified from workers’compensation claims.	Workforce planning
Changing Role of Learning and Development Methodologies in Digital Age - A Comparison between Manufacturing and Service Industry	Rajeshwari, Reddy, & Reddy	Sumedha Journal of Management	2019	India	QUAN	100 employees from the Manufacturing and Services industry in the city of Hyderabad.	Training and development
Will robots have the capacity to replace mankind? Survey from Portugal	Rombão, Tomé, & Ribei	Revista Eletrônica Gestão & Sociedade	2020	Portugal	QUAN	180 individuals	Workforce planning
Re-humanizing the platform: Content moderators and the logic of care	Ruckenstein & Turunen	New Media & Society	2020	Finland	QUAL	11 employees with AI expertise	Job analysis and competency modeling
Using Machine Learning to Translate Applicant Work History IntoPredictors of Performance and Turnover	Sajjadiani, Sojourner, Kammeyer-Mueller, & Mykerezi	Journal of Applied Psychology	2019	USA	Mixed methods	Accenture’s survey of 1,770 managers in 14 countries and interviews with 37 senior executives responsible for digital transformation	Recruitment and selection
The future of workplace coaching – an explorative delphi study	Schermuly et al.	Coaching: An International Journal of Theory, Research and Practice	2019	Germany	Mixed methods	interviews with 16 highly experienced representatives of the German-speaking coaching market in the first round + An online questionnaire was completed by n=822 participants between February and March 2020.	Training and development
Impact of artificial intelligence in human resource management: a qualitative study in the Malaysian context	Sithambaram and Tajudeen	Asia Pacific Journal of Human Resources	2022	Malaysia	QUAN	293 participants	Multiple (recruitment and selection, talent management, training and development)
Mitigating cognitive biases in developing AI-assisted recruitment systems: A knowledge-sharing approach	Soleimani et al.	International Journal of Knowledge Management	2022	New Zealand	QUAN	532 "talented" employees	Recruitment and selection
Digital learning: Developing skills for digital transformation of organizations	Sousa & Rocha	Future Generation Computer Systems	2019	Portugal	QUAN	127 individuals	Training and development
Sustainable Skills for the World of Work in the Digital Age	Sousa & Wilks	Systems Research and Behavioral Science	2018	Portugal	QUAN	310 firm members in the Association of HR Section Romandes	Training and development
The rise of the machines and how they impact workers’ psychological health: An empirical study	Stamate et al.	Human Behavior and Emerging Technologies	2021	Canada	QUAL	15 informants + 3 experts	Workplace safety, health, and well-being
Does the use of synchrony and artificial intelligence in video interviews affect interview ratings and applicant attitudes?	Suen, Chen, & Lu	Computers in Human Behavior	2019	Taiwan	QUAN	Medium-sized to large companies from all types of indus-tries. Seventy-three responses were collected during the first survey 1 between March and June 2015 by contacting relevant profiles in information technology (IT) and analytics. An additional 32 responses were collected for the follow-up survey 2 during July and August, 2016, by contacting chief-level executives in data and analytics.	Recruitment and selection
Coaching at Scale: Investigating the Efficacy of Artificial Intelligence Coaching	Terblanche et al.	International Journal of Evidence Based Coaching & Mentoring	2022	South Africa	QUAN	168 participants	Training and development
Factors that influence new generation candidates to engage with and complete digital, AI-enabled recruiting	van Esch & Black	Business Horizons	2019	New Zealand	QUAL	27 HR & training professionals	Recruitment and selection
Marketing AI recruitment: The next phase in job application and selection	van Esch, Black & Ferolie	Computers in Human Behavior	2019	Australia	QUAN	532 individuals	Recruitment and selection
Effects of Using Artificial Intelligence on Interpersonal Perceptions of Job Applicants	Weiss et al.	CyberPsychology, Behavior & Social Networking	2022	USA	QUAN	244 participants	Recruitment and selection
Repelled at first sight? Expectations and intentions of job-seekers reading about AI selection in job advertisements	Wesche and Sonderegger	Computers in Human Behavior	2021	Germany	QUAN	longitudinal sample of 16,071 applicants for public school teachingpositions	Recruitment and selection

## Sheet: Accord interjuge_V1
Titre article	Auteurs	Pays	Revue	Année	type d'article autre - MH	Type d'articles - MH	Justine	ACCORD	Methods	Justine	ACCORD	Discipline/Secteur	Justine	ACCORD	Type IA	Justine	ACCORD	Activité RH	Justine	ACCORD	Commentaires	Résultats clés
A neural network modelling on human resource talent selection	Huang, L.C., Wu, P., Kuo, R.J. and Huang, H.C.	Taiwan	Int. J. Human Resources Development and Management	2001		Pilot study/Proof of concept	Pilot study/Proof of concept	OUI	quanti (modèles mathématiques)			HR	HR		artificial neural network	Artificial Neural Network (ANN)		Recrutement et sélection	Recrutement et sélection	OUI	Les modèles mathématiques ont été testés avec succès, sans être appliqué concrètement dans un contexte de recrutement.	outil de sélection potentiellement intéressant. Il s'agit de questionnaire mesurant les traits et les habiletés pour la sélection de futurs gestionnaires. Il s'agit d'un outil intéressant pour l'aide à la décision. Il s'agit d'un neural network learning model.
A QUANTITATIVE PERFORMANCE EVALUATION MODEL BASED ON A JOB SATISFACTION-PERFORMANCE MATRIX AND APPLICATION IN A MANUFACTURING COMPANY	Adnan Aktepe, Suleyman Ersoz	Turkey	International Journal of Industrial Engineering	2012		Empirical study	Empirical study	OUI	quanti	QUAN		HR (manufacturing company)	Industrial Engineering		artificial neural network	Artificial Neural Network (ANN) model		Performance	Performance	OUI		with the help of model developed, HR department is able to track employees' job satisfaction and performance levels and strategies for different performance groups are developed.
Accounting firms: The next generation	Ken Tysiac, Jeff Drew	USA	Journal of Accountancy	2018		Viewpoint/Editorial opinion	Viewpoint/Editorial opinion	OUI				accounting firms	Accounting		AI, data analytics, machine learning, blockchain, 5G digital	AI, machine learning, big data analytics tools		HR strategy	HR strategy	OUI	la technologie changera les skills, le travail et la profession	the dominance of data will require accounting firms to acquire new types of skills, such as those held by data engineers and data scientists.
Agency plus automation: Designing artificial intelligence into interactive systems	Jeffrey Heer	USA	Proceedings of the National Academy of Sciences	2019		Pilot study/Proof of concept	Pilot study/Proof of concept	OUI	quali			interractive systems	Non spécifié		AI	AI, Natural language translation, AI, algorithms, predictive models, automation		Organisation du travail	Organisation du travail	OUI		These studies demonstrate people's preference to see themselves as the initiators of critical actions and to avoid interruptions as they formulate their intent.
AI-enabled recruiting: What is it and how should a manager use it?	J.S. Black, P. van Esch	USA, New Zealand	Business Horizons	2020	enjeux managériaux	Viewpoint/Editorial opinion	Viewpoint/Editorial opinion	OUI				HR	HR		algorithms	AI, AI tools, AI chatbots		Recrutement et sélection	Recrutement et sélection	OUI	cet article est intéressant et permet de comprendre l'évolution de la sélection de personnel	L'IA en recrutement est inévitable. L'IA peut être utilisé à différentes étapes de recrutement (outreach, screening, assessing, etc). Il y a toutefois plusiseurs enjeux soulevés: p.ex., coûts associés à ces systèmes, privacy, les recruteurs qui ont peur de perdre leur emploi, les biais, l'importance de demeurer humain dans le processus, etc.
Alongside, not against: balancing man with machine in the HR function	John Gikopoulos	UK	STRATEGIC HR REVIEW	2019		Management/organizational issues	Management/organizational issues	OUI				HR	HR		AI and automation	Machine, AI, automation technologies, RPA, ML,		HR strategy	HR strategy	OUI		AI is already being integrated into HR in many organisations. There is a fine balance between man and machine. The human touch will always be the key to success.
An Intelligent Personal Assistant for Task and Time Management	Karen Myers, Pauline Berry, Jim Blythe, Ken Conley, Melinda Gervasio, Deborah McGuinness, David Morley, Avi Pfeffer, Martha Pollack , and Milind Tambe	USA	AI Magazine	2007		Pilot study/Proof of concept	Pilot study/Proof of concept	OUI				Management	Non spécifié		intelligent personal assistant (the project execution assistant)	intelligent personal assistant,		Organisation du travail	Organisation du travail	OUI	time and task management	Pexa constitutes an ambitious effort to develop an intelligent personal assistant that can increase the productivity of a busy knowledge worker through its support for task and time management.
An Investigation Into the Significant Impacts of Automation in Asset Management	Benjamin L. Britton, David G. Atkinson	UK	Economics World	2017		Empirical study	Empirical study	OUI	quali 2 entrevues	QUAL		asset management industry	Asset management		automation	automation, computer system, AI, RPA, “robo advisors” (RAs),		Formation, développement des compétences	Formation, développement des compétences	OUI	case study on one of the most respectable wealth management firms known as Jupiter Asset Management	Besoin de développer des programmes de formation favorisant une meilleure utilisation/compréhension des outils IA. Les soft skills apparaissent des habiletés clés que seulement les humains détiennent (complémentaire à la machine)
Applying artificial intelligence: implications for recruitment	Ashwani Kumar Upadhyay and Komal Khandelwal	India	STRATEGIC HR REVIEW	2018		Viewpoint/Editorial opinion	Viewpoint/Editorial opinion	OUI					HR		AI, automation	AI, automation, AI-powered bots, AI assistant, NLP, chatbots, AI-driven system		Recrutement et sélection	Recrutement et sélection	OUI		The application of AI for managing the recruitment process is leading to efficiency as well as qualitative gains for both clients and candidates.
Artificial Intelligence And The Flexible Benefits Decision: Quaterly journal	Besser, Lance J;Frank, Gary B	USA	Advanced Management Journal	1989	ou pilot study considérant qu'ils font un sample?	Pilot study/Proof of concept	Pilot study/Proof of concept	NON				HR	Non spécifié		expert systems (decision aid)	AI, expert systems		Salaire et reconnaissance	Salaire et reconnaissance	OUI	benefits administration and employee benefits selection	the recent development of user-friendly expert system shells for personal computers provides a needed tool for today's benefits administrator.
Artificial Intelligence and the Future of the Drug Safety Professional	K. Danysz et al.	USA, Switzerland	Drug Safety	2019		Empirical study	Empirical study	OUI	quali	QUAL		Health	Health		machine learning algorithms	ML algorithms, automation, artificial intelligence (AI)		Formation, développement des compétences	Formation, développement des compétences	OUI	Gestion/développement de carrière	AI would allow for pharmacovigilance resources, time, and skills to shift the work from a volume-based to a value-based focus. The professionals wish to use their qualifications, skillsets and experience in work that provides more value for their efforts.
Artificial Intelligence based Career Matching	Lee and al.	South Korea	Journal of Intelligent & Fuzzy Systems	2018		Pilot study/Proof of concept	Pilot study/Proof of concept	OUI	quanti			HR	HR		AI based design platform	Artificial intelligence, expert systems		Recrutement et sélection	Recrutement et sélection	OUI		the efficiency of AID has been proven by comparing the results obtained by the proposed method AID and statistical methods. AID can produce zero miss-matching while statistical methods produce more than 30% miss-matching.
Artificial Intelligence in HRM: An Experimental Study of an Expert System	JOHN J. LAWLER AND ROBIN ELLIOT	USA	Journal of management	1996		Empirical study	Empirical study	OUI	quanti	QUAN		HR	HR		expert systems (decision aid)	Artificial intelligence, algorithms, expert systems, computer learning systems,		Organisation du travail	Organisation du travail	OUI	système expert pour job classification tasks. J'ai validé avec Julie pour l'activité RH	perceived complexity was higher for problems solved using the expert system rather than the pencil-and-paper method. A general decline in the accuracy of skill level decisions with increasing complexity. Completion time was greater when the expert system was used. Subjects became less satisfied with the tasks as complexity increased.
Automating Talent Acquisition: Smart Recruitment, Predictive Hiring Algorithms, and the Data-driven Nature of Artificial Intelligence	Allan Bongard	Canada	Psychosociological Issues in Human Resource Management	2019	données professionnelles	Survey	Survey	NON	quanti	QUAN		HR	HR		smart recruitment, predictive hiring algorithms (AI)	Predictive hiring algorithms, artificial intelligence, machines, artificial intelligence systems,		Recrutement et sélection	Recrutement et sélection	OUI	data collected from the Boston consulting group, linkedin, MIT and statista	Despite the fact that asynchronous media diminishes applicants' perceptions of hopefulness in the direction of the interview process in comparison with that under the synchronous video interview method, neither synchrony nor AI decision agent bring about impartiality issues among the applicants.
Automation, Algorithms, and Beyond: Why Work Design Matters More Than Ever in a Digital World	Parker and Grote	Australia, Switzerland	APPLIED PSYCHOLOGY: AN INTERNATIONAL REVIEW	2020	ou viewpoint (mais propose modèle)	Conceptual paper	Conceptual paper	OUI				HR	Non spécifié		automation, algorithms	Automation, algorithms,		Organisation du travail	Organisation du travail	OUI	work design, skill variety, job demands, job feedback	new technologies can make work designs better and make them worse, with flow on effects for employee health, well-being, engagement, and performance. Considérer la technologie, les gens et les organisations pour créer un travail à la fois favorable à la santé et à la performance.
Automation, Jobs, & Employment	Nicholas and Sacco	USA	Northeast Business & Economics Association Proceedings	2018		Empirical study	Empirical study	OUI	quanti	QUAL		business students	HR/Economics		Robotics and AI, automation	Automation, robots, artificial intelligence		HR strategy	HR strategy	OUI		Perceptions about the effect of automation on employment increases as time passes. They do not fear automation in the immediate future of three-six months, but the concern trends upwards as the employment time frame expands to one, two and three years.
Big data opportunities for advancing turnover theory: A case for inductive and abductive research	Sang Eun Woo	USA	Industrial and Organizational Psychology	2019	ou viewpoint	Review	Review	OUI				HR	HR		Big data	Big data, machine learning algorithms		Gestion talents	Gestion talents	OUI	considérant qu'il fait un bref survol de quelques auteurs, peut-être une revue?	nécessité de poursuivre les recherches pour apprécier la valeur scientifique
Bots, Bias and Big Data: Artificial Intelligence, Algorithmic Bias and Disparate Impact Liability in Hiring Practices	Raub	USA	ARKANSAS LAW REVIEW	2018		Viewpoint/Editorial opinion	Viewpoint/Editorial opinion	OUI				IA	HR		HR	Big data, artificial intelligence, algorithms, bots, machine learning,		Recrutement et sélection	Recrutement et sélection	OUI		their incredible potential to increase efficiency and allow companies to focus more on innovation rather than mundane tasks makes it incredibly likely that they will occupy a substantial space in the workplace, including the hiring process. Artificial intelligence is not a bias-free savior for employers. A balance between human accountability and a responsibly created and chosen AI system may be …
Employee assessment of their technological redundancy	David Brougham & Jarrod Haar	New Zealand	Labour & Industry: a journal of the social and economic relations of work	2017		Empirical study	Empirical study	OUI	quanti	QUAN		service sector	HR		STAARA	Smart technology, artificial intelligence, automation, robotics, and algorithms (STAARA), the internet of things, autonomous vehicles, 3D printing, nanotechnology, biotechnology, materials science, energy storage and quantum computing		Organisation du travail	Organisation du travail	OUI	une des seule étude qui examine comment les employés perçoivent les changements sur leur emploi (impact des STAARA)	job control was a key predictor of complexity and job repetition, which in turn can predict the probability of STAARA redundancy.
Evaluating machine learning performance in predicting injury severity in agribusiness industries	F. Davoudi Kakhki, et al.	USA	Safety Science	2019		Empirical study	Empirical study	OUI	quanti	QUAN		agribusiness industries	agribusiness industries		machine learning	Machine learning techniques, supervised machine learning algorithms		Santé, sécurité et bien-être	Sécurité et bien-être	OUI		the model can predict injury severity classification based on injured body part, body group, nature of injury, nature group, cause of injury, cause group, and age and tenure of injured workers with the accuracy rate of 92-98%
Factors that influence new generation candidates to engage with and complete digital, AI-enabled recruiting	P. van Esch, J.S. Black	USA, New Zealand	Business Horizons	2019		Empirical study	Empirical study	OUI	quanti	QUAN			HR		digital recruiting technology	AI, AI-enabled recruiting tools		Recrutement et sélection	Recrutement et sélection	OUI		Social media use, intrinsic rewards, fair treatment, and trendy each had a significant and positive impact on the likelihood that candidates would engage in and complete an AI-enabled recruiting process. These variables explained 63% of participants'intentions to engage in the process.
FIRMS’ EXPECTATIONS ABOUT THE IMPACT OF AI AND ROBOTICS: EVIDENCE FROM A SURVEY	MASAYUKI MORIKAWA	Japan	Economic Inquiry	2017		Survey	Survey	OUI	quanti	QUAN		manufacturing and service sectors	Manufacturing and service sectors		AI and robotics, big data	AI, robotics, big data, Internet of Things (IoT),		HR strategy	HR strategy	OUI	data used originate from the Survey of Corporate Management and Economic Policy conducted by the Research Institute of Economy, Trade, and Industry	Firms with highly educated employees tend to expect positive impacts of AI-related technologies on their business. Larger firms and firms that engage in global markets tend to have positive views about the impacts of AI-related technologies.
Future working, future risks	Matthew Holder	UK	Occupationalhealth&wellbeing	2018		Management/organizational issues	Management/organizational issues	OUI				général	HR		automation, AI	Automation, artificial intelligence (AI), co-bots, robots		Santé, sécurité et bien-être	Santé, sécurité et bien-être	OUI		clear need for improved wellbeing strategies, not jus to tackle existing issues but to safeguard for the future. All business of all sizes must consider how automation and always-on technology can and will affect their staff, and work to stay ahead of the curve.
Health promotion 4.0	Ilona Kickbusch	USA	Health Promotion International	2019		Viewpoint/Editorial opinion	Viewpoint/Editorial opinion	OUI				Health	Health		IA en général	Artificial intelligence systems,		HR strategy	HR strategy	OUI	est-il pertinent car très global?	the list of the health aareas affected by digital transformation is long and many analysts agree that technology and AI systems will radically change medicine and reorient health care systems away from hospitals and institutions to the home
How do Machine Learning, Robotic Process Automation, and Blockchains Affect the Human Factor in Business Process Management?	Jan Mendling	Austria	Communications of the Association for Information Systems	2018		Viewpoint/Editorial opinion	Viewpoint/Editorial opinion	OUI	quali			business process management	Business Process Management		machine learning, robotic process automation, and blockchains	Process Automation, Artificial Intelligence, Machine Learning, Robotic Process Automation, Blockchain, emerging technologies, chatbots, self-driving cars, smart objectifs, internet of thing		Organisation du travail	Organisation du travail	OUI	résumé d'un panel de discussion dans un congrès scientifique	the major challenges that the panel identified relate to employment, technology acceptance, ethics, customer experience, job design, social integration, and regulation
How the human-machine interchange will transform business operations	Karen Butner and Grace Ho	USA	STRATEGY & LEADERSHIP	2019		Survey	Survey	NON	quali et quanti			business operations	HR		machine learning, automation	Machine learning, intelligent automation, natural language processing, big data analytics, artificial intelligence, robotics, predictive analytics, IoT, emerging technologies, augmented reality, virtual reality		Organisation du travail	Organisation du travail	OUI		Companies must train employees to work with machines in new ways and redesign operations to optimize for automation. Executives are seeing the positive impact on operational efficiency. 82% of employees need training and encouragement to feel comfortable working with intelligent machines
Human resource allocation in an emergency department A metamodel-based simulation optimization	Yousefi and Yousefi	Brazil, Iran	Kybernetes	2019	ou empirical study	Pilot study/Proof of concept	Pilot study/Proof of concept	OUI	quanti			Health: emergency department	Health		metamodel-based simulation optimization. 3 machine learning approaches (ANFIS, FNN, RNN)	Machine learning, Imperialist competitive algorithm, adaptive neuro-fuzzy inference system (ANFIS), feed forward neural network (FNN) and recurrent neural network (RNN),		Organisation du travail	Organisation du travail	OUI	optimisation des ressources humaines	the results show a reduction of 24,82% in the door to doctor time with a success rate of 59 %.
Institute of Internal Communication conference, Chester, UK, 14 May 2010	Park, Catherine	UK	STRATEGIC HR REVIEW	2010		Management/organizational issues	Management/organizational issues	OUI					HR		robotics and other forms of advanced IT, AI	Robotics, AI		Formation, développement des compétences	Formation, développement des compétences	NON	on parle des soft skills	the only area in which AI would lag behind humans for some years to come was interactional skills. Individuals ability to survive in this fast-changing environment would be inextricably linked to their ability and willingness to adapt.
Listening without ears: Artificial intelligence in audio mastering	Thomas Birtchnell	Australia	Big Data & Society	2018		Empirical study	Empirical study	OUI	quali	QUAL		audio mastering engineers	Audio mastering		big data analytics, machine learning and algorithms,	Artificial intelligence, algorithms, big data, machine learning, deep neural networks,		Organisation du travail	Organisation du travail	OUI		Au lieu de remplacer l'humain, celui-ci pourrait travialler en collaboration avec l'IA. L'IA stimule l'innovation plutôt que de remettre en question les habiletés des ingénieurs
Meeting the Challenge of Artificial Intelligence	Paul Lin and Tom Hazelbaker	USA	The CPA Journal	2019		Viewpoint/Editorial opinion	Viewpoint/Editorial opinion	OUI				CPA firms (accounting profession)	Finance		Robotic process automation, IA	Artificial intelligence, robotic process automation (RPA), robotics, perception (vision and speech), machine learning (ML), expert systems (ES)		HR strategy	HR strategy	OUI	un professeur et un instructeur	CPA firms that embrace AI will likely continue to prosper, but those who do not may end up being left behind.
Online outsourcing and the future of work	Thomas and Ray	USA	Journal of Global Responsibility	2019		Viewpoint/Editorial opinion	Viewpoint/Editorial opinion	OUI				varié (p.ex., call centers, enjeux sociaux, google, Facebook)	HR		online outsourcing	Artificial intelligence, algorithms, machines		HR strategy	HR strategy	OUI	parle de compétences (upskilling), mais aussi plus général ,c'est pourquoi j'ai mis HR strategy	technological advances will allow the modern worker to delegate his/her mundane tasks so that he/she is free to focus on more pressing issues.
Opening the Black Box: A practitioner's guide to Artificial Intelligence and Machine Learning in assessment (Part 1)	Bao Sheng (Aiden) Loe, Mark Abrahams & Philippa Riley	UK	Assessment & Development Matters	2018		Management/organizational issues	Management/organizational issues	OUI				HR	Informatics		AI and machine learning	Artificial intelligence, machine learning,		Recrutement et sélection	Recrutement et sélection	OUI	recruitment and assessment	ML's capability to analyse unstructured data in many formats provides opportunities for automated assessment that goes far beyond the options provided by psychometric models where individuals are required to respond to very structured questionnaires or tests.
Partners of humans: a realistic assessment of the role of robots in the foreseeable future	Igor Aleksander	UK	Journal of Information Technology	2017		Viewpoint/Editorial opinion	Viewpoint/Editorial opinion	OUI					HR		robots	Robots, artificial intelligence, algorithmic, robot intelligence, cognitive robotics, smart computing,		HR strategy	HR strategy	OUI	crainte du robot pour les emplois	as far as a threat to jobs goes, it is argued that early attention to education and re-skilling of humans in the workplace can lead to an effective symbiosis between people and robots.
Rise of the Machines: A Critical Consideration of Automated Leadership Decision Making in Organizations	Parry et al.	Australia	Group & Organization Management	2016		Viewpoint/Editorial opinion	Viewpoint/Editorial opinion	OUI					Occupational health		AI, machine, automation	AI, machine learning, algorithm		HR strategy	HR strategy	OUI	leadership decision making	advantage of AI-based leadership decision-making system: 1) It is able to look through several layers of complexity and identity latent patterns in data originating from disparate and often contradicting sources; 2) the potential mitigating effect of an agency problem arising out of a separation of ownership and control; 3) de-individualization (degree of distance)
Risk and Readiness: The Impact of Automation on Provincial Labour MarketsCanada’s	Wyonch	Canada	SSRN Electronic Journal	2018		Survey	Survey	OUI					HR/Economics		automation	Automation, smart machines, artificial intelligence,		HR strategy	HR strategy	OUI	rapport professionnel	Differences in the composition of employment and skills levels across the country highlight priority areas that provincial governments should consider in developing education and employment policy responses to adapt to current and future technological change. Disruption is not a uniform process, so policies should take into account each region's strengths and weaknesses.
Smart HR 4.0 – how industry 4.0 is disrupting HR	Brijesh Sivathanu and Rajasshrie Pillai	India	Human Resource Management International Digest	2018		Conceptual paper	Conceptual paper	OUI					HR		emerging technologies, big data, AI, automation	digital technologies, Internet- of-Things, Big Data Analytics, artificial intelligence (AI) , emerging technologies, , augmented reality		HR strategy	HR strategy	OUI		talent on-boarding disruptions, talent development disruptions, talent off-boarding disruptions (voir modèle figure 1). An organization would require a successful SHR 4.0 strategy to cope up with Industry 4.0 transfomration challenges.
The ambiguity of intelligent algorithms: job killer or supporting assistant	Braun et al.	Gernany	European Journal of Futures Research	2016		Management/organizational issues	Management/organizational issues	OUI				secteurs variés	HR		algorithms, ICT	Intelligent algorithms, machine learning, autonomous computer systems, work colleague computer, robots, automation, drones,		HR strategy	HR strategy	OUI	les auteurs basent leurs commentiares sur un questionnaire national qui traite d'enjeux sociétaux.	the spread of autonomous systems requires an adequate discussion of the challenges and socio-economic consequences, which in turn depend on the extend to which humans lose or keep control over these computer systems.
The Future of Social Dialogue in the Age of Artificial Intelligence	Rotilă	Romania	Postmodern Openings	2019		Viewpoint/Editorial opinion	Viewpoint/Editorial opinion	OUI							AI	Artificial intelligence, new technologies, General Artificial intelligence (GAI), superintelligence (SI),		RI	RI	OUI		the survival of social dialogue is dependent on the extent of social change. We recommend the involvement of the unions in the use and development of AI
The Present of HR	John Sumser		Workforce Solutions Review	2016		Management/organizational issues	Management/organizational issues	OUI				HR	HR		AI	AI, chatbots, natural language, algorithms, machine intelligence,		HR strategy	HR strategy	OUI	performance management, coaching, recruitment	the present of HR is unrecognizable. Le développement de la technologie va vraiment vite.
The State of Manufacturing	Dal Porto	USA	Quality Progress	2018		Management/organizational issues	Management/organizational issues	OUI				manufacturing	Manufacturing		automation, robotic, 3D printing, AI,	Automation, robotics, 3-D printing, artificial intelligence		HR strategy	HR strategy	OUI		the biggest threat to the manufacturing industry isn't automation, but the lack of skilled workers. As automation and new technologies advance, manufacturing processes and jobs will be redefined.
Thriving in the Age of Accelerations: A Brief Look at the Societal Effects of Artificial Intelligence and the Opportunities for Libraries	Kenning Arlitsch & Bruce Newell	USA	Journal of Library Administration	2017		Management/organizational issues	Management/organizational issues	OUI				academic (librairies)	Public Administration (libraries)		Automation	Artificial intelligence, algorithms, robots, machine learning,		HR strategy	HR strategy	OUI	impact de l'IA sur la job du libraire (vont-ils perdre leur travail ou non)	le travail des libraires qui sont davantag des techniciens pourrait être automatisé, tandis que les libraires professionnels qui ont un travail plus exigeants en termes de recherche qualitatives et quantitatives sont moins susceptibles d'être remplacés. we must continue to find ways to make the machines work for us
Turnover Analytics & Forecasting Hiring Demand: HR Domain	Srinivasarao Valluru	India	JBIT	2019	ou management/org issues	Pilot study/Proof of concept	Pilot study/Proof of concept	OUI							machine learning technique	Machine learning techniques, Support Vector Machine (SVM)		HR analytics/tableau de bord	HR analytics/tableau de bord	NON		we presented an approach to predict the employee turnover for the next quarter using machine learning technique Support Vectr Machine. It helps HR in predicting employee turnover in advance and provides reasonable time to identify alternate resources or to recruit new resources to avoid project execution problems.
Ultimate transformation: How will automation technologies disrupt the travel, tourism and hospitality industries?	Ivanov	Bulgaria	Zeitschrift fuer Tourismuswissenschaft	2019	un prof.	Viewpoint/Editorial opinion	Viewpoint/Editorial opinion	OUI				travel, tourism, hospitality industries	Tourism		automation technologies, robots, AI and service automation technologies (RAISA)	robots, artificial intelligence and service automation technologies (RAISA), self-service technology, chatbots, neural networks, machine learning		HR strategy	HR strategy	OUI	HRM, operations, facilities design and management, financial management, supply chain management, marketing management,	The transformation that RAISA technologies will impose on companies will be profound and managers and employees need to be prepared for them. Companies need to consider the costs and benefits of using RAISA technologies and adopt only those that are relevant of their business. Employees should focus on upgrading their own skills. Higher education institutions would need to amend the curricula of …
Virtual reality training for assembly of hybrid medical devices	Nicholas Ho1 & Pooi-Mun Wong1 & Matthew Chua2 & Chee-Kong Chui	Singapore	Multimed Tools Appl	2018		Pilot study/Proof of concept	Pilot study/Proof of concept	NON	quanti et quali	QUAN + QUAL		health	Manufacturing industry		virtual reality assembly guidance training system (VRAGTS)	Virtual reality, Artificial Intelligence (AI),		Formation, développement des compétences	Formation, développement des compétences	OUI		our proposed training method has significant advantages over commen VR training and conventional training methods (effective, efficient, risk-free and low cost training)
Welcome to the marriage of human capability and artificial intelligence	Ryan Scott and Malcolm Le Lievre	USA Australia	STRATEGIC HR REVIEW	2020		Viewpoint/Editorial opinion	Viewpoint/Editorial opinion	OUI							AI, automation, machine intelligence, robot	Artificial intelligence, automation, AI system, s, artificially intelligent robots,		HR strategy	HR strategy	OUI		human (behavioral) intelligence will be an increasingly crucial part of behaviorally smart organizations, from hiring to placement to adaptation to team building, compliance and more.
When Jobs Become Commodities	Davenport	USA	MIT SLOAN MANAGEMENT REVIEW	2018		Management/organizational issues	Management/organizational issues	OUI				varié	HR		automation	Automation, artificial intelligence, cognitive technologies, robotic process automation, sophisticated algorithms, robo-advisors,		Organisation du travail	Organisation du travail	OUI		No matter what your field, it pays to adk yourself whether your job is common and repetitive enough to be done by a machine. If you conclude that it is, it's time to look for, or create, less commoditized work.
							OUI	0.913		OUI			OUI						OUI	0.957
							NON	0.087		NON			NON						NON	0.043

## Sheet: MH codage_V1
Double codage	Titre article	Auteurs	Pays	Revue	Année	type d'article autre	Type d'articles	Methods	Discipline/Secteur	Type IA	Activité RH	Commentaires	Résultats clés
X	A neural network modelling on human resource talent selection	Huang, L.C., Wu, P., Kuo, R.J. and Huang, H.C.	Taiwan	Int. J. Human Resources Development and Management	2001		Pilot study/Proof of concept	quanti (modèles mathématiques)	HR	artificial neural network	Recrutement et sélection	Les modèles mathématiques ont été testés avec succès, sans être appliqué concrètement dans un contexte de recrutement.	outil de sélection potentiellement intéressant. Il s'agit de questionnaire mesurant les traits et les habiletés pour la sélection de futurs gestionnaires. Il s'agit d'un outil intéressant pour l'aide à la décision. Il s'agit d'un neural network learning model.
X	A QUANTITATIVE PERFORMANCE EVALUATION MODEL BASED ON A JOB SATISFACTION-PERFORMANCE MATRIX AND APPLICATION IN A MANUFACTURING COMPANY	Adnan Aktepe, Suleyman Ersoz	Turkey	International Journal of Industrial Engineering	2012		Empirical study	quanti	HR (manufacturing company)	artificial neural network	Performance		with the help of model developed, HR department is able to track employees' job satisfaction and performance levels and strategies for different performance groups are developed.
X	Accounting firms: The next generation	Ken Tysiac, Jeff Drew	USA	Journal of Accountancy	2018		Viewpoint/Editorial opinion		accounting firms	AI, data analytics, machine learning, blockchain, 5G digital	HR strategy	la technologie changera les skills, le travail et la profession	the dominance of data will require accounting firms to acquire new types of skills, such as those held by data engineers and data scientists.
X	Agency plus automation: Designing artificial intelligence into interactive systems	Jeffrey Heer	USA	Proceedings of the National Academy of Sciences	2019		Pilot study/Proof of concept	quali	interractive systems	AI	Organisation du travail		These studies demonstrate people's preference to see themselves as the initiators of critical actions and to avoid interruptions as they formulate their intent.
X	AI-enabled recruiting: What is it and how should a manager use it?	J.S. Black, P. van Esch	USA, New Zealand	Business Horizons	2020	enjeux managériaux	Viewpoint/Editorial opinion		HR	algorithms	Recrutement et sélection	cet article est intéressant et permet de comprendre l'évolution de la sélection de personnel	L'IA en recrutement est inévitable. L'IA peut être utilisé à différentes étapes de recrutement (outreach, screening, assessing, etc). Il y a toutefois plusiseurs enjeux soulevés: p.ex., coûts associés à ces systèmes, privacy, les recruteurs qui ont peur de perdre leur emploi, les biais, l'importance de demeurer humain dans le processus, etc.
X	Alongside, not against: balancing man with machine in the HR function	John Gikopoulos	UK	STRATEGIC HR REVIEW	2019		Management/organizational issues		HR	AI and automation	HR strategy		AI is already being integrated into HR in many organisations. There is a fine balance between man and machine. The human touch will always be the key to success.
X	An Intelligent Personal Assistant for Task and Time Management	Karen Myers, Pauline Berry, Jim Blythe, Ken Conley, Melinda Gervasio, Deborah McGuinness, David Morley, Avi Pfeffer, Martha Pollack , and Milind Tambe	USA	AI Magazine	2007		Pilot study/Proof of concept		Management	intelligent personal assistant (the project execution assistant)	Organisation du travail	time and task management	Pexa constitutes an ambitious effort to develop an intelligent personal assistant that can increase the productivity of a busy knowledge worker through its support for task and time management.
X	An Investigation Into the Significant Impacts of Automation in Asset Management	Benjamin L. Britton, David G. Atkinson	UK	Economics World	2017		Empirical study	quali 2 entrevues	asset management industry	automation	Formation, développement des compétences	case study on one of the most respectable wealth management firms known as Jupiter Asset Management	Besoin de développer des programmes de formation favorisant une meilleure utilisation/compréhension des outils IA. Les soft skills apparaissent des habiletés clés que seulement les humains détiennent (complémentaire à la machine)
X	Applying artificial intelligence: implications for recruitment	Ashwani Kumar Upadhyay and Komal Khandelwal	India	STRATEGIC HR REVIEW	2018		Viewpoint/Editorial opinion			AI, automation	Recrutement et sélection		The application of AI for managing the recruitment process is leading to efficiency as well as qualitative gains for both clients and candidates.
X	Artificial Intelligence And The Flexible Benefits Decision: Quaterly journal	Besser, Lance J;Frank, Gary B	USA	Advanced Management Journal	1989	ou pilot study considérant qu'ils font un sample?	Viewpoint/Editorial opinion		HR	expert systems (decision aid)	Salaire et reconnaissance	benefits administration and employee benefits selection	the recent development of user-friendly expert system shells for personal computers provides a needed tool for today's benefits administrator.
X	Artificial Intelligence and the Future of the Drug Safety Professional	K. Danysz et al.	USA, Switzerland	Drug Safety	2019		Empirical study	quali	Health	machine learning algorithms	Formation, développement des compétences	Gestion/développement de carrière	AI would allow for pharmacovigilance resources, time, and skills to shift the work from a volume-based to a value-based focus. The professionals wish to use their qualifications, skillsets and experience in work that provides more value for their efforts.
X	Artificial Intelligence based Career Matching	Lee and al.	South Korea	Journal of Intelligent & Fuzzy Systems	2018		Pilot study/Proof of concept	quanti	HR	AI based design platform	Recrutement et sélection		the efficiency of AID has been proven by comparing the results obtained by the proposed method AID and statistical methods. AID can produce zero miss-matching while statistical methods produce more than 30% miss-matching.
X	Artificial Intelligence in HRM: An Experimental Study of an Expert System	JOHN J. LAWLER AND ROBIN ELLIOT	USA	Journal of management	1996		Empirical study	quanti	HR	expert systems (decision aid)	Organisation du travail	système expert pour job classification tasks. J'ai validé avec Julie pour l'activité RH	perceived complexity was higher for problems solved using the expert system rather than the pencil-and-paper method. A general decline in the accuracy of skill level decisions with increasing complexity. Completion time was greater when the expert system was used. Subjects became less satisfied with the tasks as complexity increased.
X	Automating Talent Acquisition: Smart Recruitment, Predictive Hiring Algorithms, and the Data-driven Nature of Artificial Intelligence	Allan Bongard	Canada	Psychosociological Issues in Human Resource Management	2019	données professionnelles	Survey	quanti	HR	smart recruitment, predictive hiring algorithms (AI)	Recrutement et sélection	data collected from the Boston consulting group, linkedin, MIT and statista	Despite the fact that asynchronous media diminishes applicants' perceptions of hopefulness in the direction of the interview process in comparison with that under the synchronous video interview method, neither synchrony nor AI decision agent bring about impartiality issues among the applicants.
X	Automation, Algorithms, and Beyond: Why Work Design Matters More Than Ever in a Digital World	Parker and Grote	Australia, Switzerland	APPLIED PSYCHOLOGY: AN INTERNATIONAL REVIEW	2020	ou viewpoint (mais propose modèle)	Conceptual paper		HR	automation, algorithms	Organisation du travail	work design, skill variety, job demands, job feedback	new technologies can make work designs better and make them worse, with flow on effects for employee health, well-being, engagement, and performance. Considérer la technologie, les gens et les organisations pour créer un travail à la fois favorable à la santé et à la performance.
X	Automation, Jobs, & Employment	Nicholas and Sacco	USA	Northeast Business & Economics Association Proceedings	2018		Empirical study	quanti	business students	Robotics and AI, automation	HR strategy		Perceptions about the effect of automation on employment increases as time passes. They do not fear automation in the immediate future of three-six months, but the concern trends upwards as the employment time frame expands to one, two and three years.
X	Big data opportunities for advancing turnover theory: A case for inductive and abductive research	Sang Eun Woo	USA	Industrial and Organizational Psychology	2019	ou viewpoint	Review		HR	Big data	Gestion talents	considérant qu'il fait un bref survol de quelques auteurs, peut-être une revue?	nécessité de poursuivre les recherches pour apprécier la valeur scientifique
X	Bots, Bias and Big Data: Artificial Intelligence, Algorithmic Bias and Disparate Impact Liability in Hiring Practices	Raub	USA	ARKANSAS LAW REVIEW	2018		Viewpoint/Editorial opinion		IA	HR	Recrutement et sélection		their incredible potential to increase efficiency and allow companies to focus more on innovation rather than mundane tasks makes it incredibly likely that they will occupy a substantial space in the workplace, including the hiring process. Artificial intelligence is not a bias-free savior for employers. A balance between human accountability and a responsibly created and chosen AI system may be …
X	Employee assessment of their technological redundancy	David Brougham & Jarrod Haar	New Zealand	Labour & Industry: a journal of the social and economic relations of work	2017		Empirical study	quanti	service sector	STAARA	Organisation du travail	une des seule étude qui examine comment les employés perçoivent les changements sur leur emploi (impact des STAARA)	job control was a key predictor of complexity and job repetition, which in turn can predict the probability of STAARA redundancy.
X	Evaluating machine learning performance in predicting injury severity in agribusiness industries	F. Davoudi Kakhki, et al.	USA	Safety Science	2019		Empirical study	quanti	agribusiness industries	machine learning	Santé, sécurité et bien-être		the model can predict injury severity classification based on injured body part, body group, nature of injury, nature group, cause of injury, cause group, and age and tenure of injured workers with the accuracy rate of 92-98%
X	Factors that influence new generation candidates to engage with and complete digital, AI-enabled recruiting	P. van Esch, J.S. Black	USA, New Zealand	Business Horizons	2019		Empirical study	quanti		digital recruiting technology	Recrutement et sélection		Social media use, intrinsic rewards, fair treatment, and trendy each had a significant and positive impact on the likelihood that candidates would engage in and complete an AI-enabled recruiting process. These variables explained 63% of participants'intentions to engage in the process.
X	FIRMS’ EXPECTATIONS ABOUT THE IMPACT OF AI AND ROBOTICS: EVIDENCE FROM A SURVEY	MASAYUKI MORIKAWA	Japan	Economic Inquiry	2017		Survey	quanti	manufacturing and service sectors	AI and robotics, big data	HR strategy	data used originate from the Survey of Corporate Management and Economic Policy conducted by the Research Institute of Economy, Trade, and Industry	Firms with highly educated employees tend to expect positive impacts of AI-related technologies on their business. Larger firms and firms that engage in global markets tend to have positive views about the impacts of AI-related technologies.
X	Future working, future risks	Matthew Holder	UK	Occupationalhealth&wellbeing	2018		Management/organizational issues		général	automation, AI	Santé, sécurité et bien-être		clear need for improved wellbeing strategies, not jus to tackle existing issues but to safeguard for the future. All business of all sizes must consider how automation and always-on technology can and will affect their staff, and work to stay ahead of the curve.
X	Health promotion 4.0	Ilona Kickbusch	USA	Health Promotion International	2019		Viewpoint/Editorial opinion		Health	IA en général	HR strategy	est-il pertinent car très global?	the list of the health aareas affected by digital transformation is long and many analysts agree that technology and AI systems will radically change medicine and reorient health care systems away from hospitals and institutions to the home
X	How do Machine Learning, Robotic Process Automation, and Blockchains Affect the Human Factor in Business Process Management?	Jan Mendling	Austria	Communications of the Association for Information Systems	2018		Viewpoint/Editorial opinion	quali	business process management	machine learning, robotic process automation, and blockchains	Organisation du travail	résumé d'un panel de discussion dans un congrès scientifique	the major challenges that the panel identified relate to employment, technology acceptance, ethics, customer experience, job design, social integration, and regulation
X	How the human-machine interchange will transform business operations	Karen Butner and Grace Ho	USA	STRATEGY & LEADERSHIP	2019		Survey	quali et quanti	business operations	machine learning, automation	Organisation du travail		Companies must train employees to work with machines in new ways and redesign operations to optimize for automation. Executives are seeing the positive impact on operational efficiency. 82% of employees need training and encouragement to feel comfortable working with intelligent machines
X	Human resource allocation in an emergency department A metamodel-based simulation optimization	Yousefi and Yousefi	Brazil, Iran	Kybernetes	2019	ou empirical study	Pilot study/Proof of concept	quanti	Health: emergency department	metamodel-based simulation optimization. 3 machine learning approaches (ANFIS, FNN, RNN)	Organisation du travail	optimisation des ressources humaines	the results show a reduction of 24,82% in the door to doctor time with a success rate of 59 %.
X	Institute of Internal Communication conference, Chester, UK, 14 May 2010	Park, Catherine	UK	STRATEGIC HR REVIEW	2010		Management/organizational issues			robotics and other forms of advanced IT, AI	Gestion talents	on parle des soft skills	the only area in which AI would lag behind humans for some years to come was interactional skills. Individuals ability to survive in this fast-changing environment would be inextricably linked to their ability and willingness to adapt.
X	Listening without ears: Artificial intelligence in audio mastering	Thomas Birtchnell	Australia	Big Data & Society	2018		Empirical study	quali	audio mastering engineers	big data analytics, machine learning and algorithms,	Organisation du travail		Au lieu de remplacer l'humain, celui-ci pourrait travialler en collaboration avec l'IA. L'IA stimule l'innovation plutôt que de remettre en question les habiletés des ingénieurs
X	Meeting the Challenge of Artificial Intelligence	Paul Lin and Tom Hazelbaker	USA	The CPA Journal	2019		Viewpoint/Editorial opinion		CPA firms (accounting profession)	Robotic process automation, IA	HR strategy	un professeur et un instructeur	CPA firms that embrace AI will likely continue to prosper, but those who do not may end up being left behind.
X	Online outsourcing and the future of work	Thomas and Ray	USA	Journal of Global Responsibility	2019		Viewpoint/Editorial opinion		varié (p.ex., call centers, enjeux sociaux, google, Facebook)	online outsourcing	HR strategy	parle de compétences (upskilling), mais aussi plus général ,c'est pourquoi j'ai mis HR strategy	technological advances will allow the modern worker to delegate his/her mundane tasks so that he/she is free to focus on more pressing issues.
X	Opening the Black Box: A practitioner's guide to Artificial Intelligence and Machine Learning in assessment (Part 1)	Bao Sheng (Aiden) Loe, Mark Abrahams & Philippa Riley	UK	Assessment & Development Matters	2018		Management/organizational issues		HR	AI and machine learning	Recrutement et sélection	recruitment and assessment	ML's capability to analyse unstructured data in many formats provides opportunities for automated assessment that goes far beyond the options provided by psychometric models where individuals are required to respond to very structured questionnaires or tests.
X	Partners of humans: a realistic assessment of the role of robots in the foreseeable future	Igor Aleksander	UK	Journal of Information Technology	2017		Viewpoint/Editorial opinion			robots	HR strategy	crainte du robot pour les emplois	as far as a threat to jobs goes, it is argued that early attention to education and re-skilling of humans in the workplace can lead to an effective symbiosis between people and robots.
X	Rise of the Machines: A Critical Consideration of Automated Leadership Decision Making in Organizations	Parry et al.	Australia	Group & Organization Management	2016		Viewpoint/Editorial opinion			AI, machine, automation	HR strategy	leadership decision making	advantage of AI-based leadership decision-making system: 1) It is able to look through several layers of complexity and identity latent patterns in data originating from disparate and often contradicting sources; 2) the potential mitigating effect of an agency problem arising out of a separation of ownership and control; 3) de-individualization (degree of distance)
X	Risk and Readiness: The Impact of Automation on Provincial Labour MarketsCanada’s	Wyonch	Canada	SSRN Electronic Journal	2018		Survey			automation	HR strategy	rapport professionnel	Differences in the composition of employment and skills levels across the country highlight priority areas that provincial governments should consider in developing education and employment policy responses to adapt to current and future technological change. Disruption is not a uniform process, so policies should take into account each region's strengths and weaknesses.
X	Smart HR 4.0 – how industry 4.0 is disrupting HR	Brijesh Sivathanu and Rajasshrie Pillai	India	Human Resource Management International Digest	2018		Conceptual paper			emerging technologies, big data, AI, automation	HR strategy		talent on-boarding disruptions, talent development disruptions, talent off-boarding disruptions (voir modèle figure 1). An organization would require a successful SHR 4.0 strategy to cope up with Industry 4.0 transfomration challenges.
X	The ambiguity of intelligent algorithms: job killer or supporting assistant	Braun et al.	Gernany	European Journal of Futures Research	2016		Management/organizational issues		secteurs variés	algorithms, ICT	HR strategy	les auteurs basent leurs commentiares sur un questionnaire national qui traite d'enjeux sociétaux.	the spread of autonomous systems requires an adequate discussion of the challenges and socio-economic consequences, which in turn depend on the extend to which humans lose or keep control over these computer systems.
X	The Future of Social Dialogue in the Age of Artificial Intelligence	Rotilă	Romania	Postmodern Openings	2019		Viewpoint/Editorial opinion			AI	RI		the survival of social dialogue is dependent on the extent of social change. We recommend the involvement of the unions in the use and development of AI
X	The Present of HR	John Sumser		Workforce Solutions Review	2016		Management/organizational issues		HR	AI	HR strategy	performance management, coaching, recruitment	the present of HR is unrecognizable. Le développement de la technologie va vraiment vite.
X	The State of Manufacturing	Dal Porto	USA	Quality Progress	2018		Management/organizational issues		manufacturing	automation, robotic, 3D printing, AI,	HR strategy		the biggest threat to the manufacturing industry isn't automation, but the lack of skilled workers. As automation and new technologies advance, manufacturing processes and jobs will be redefined.
X	Thriving in the Age of Accelerations: A Brief Look at the Societal Effects of Artificial Intelligence and the Opportunities for Libraries	Kenning Arlitsch & Bruce Newell	USA	Journal of Library Administration	2017		Management/organizational issues		academic (librairies)	Automation	HR strategy	impact de l'IA sur la job du libraire (vont-ils perdre leur travail ou non)	le travail des libraires qui sont davantag des techniciens pourrait être automatisé, tandis que les libraires professionnels qui ont un travail plus exigeants en termes de recherche qualitatives et quantitatives sont moins susceptibles d'être remplacés. we must continue to find ways to make the machines work for us
X	Turnover Analytics & Forecasting Hiring Demand: HR Domain	Srinivasarao Valluru	India	JBIT	2019	ou management/org issues	Pilot study/Proof of concept			machine learning technique	Gestion talents		we presented an approach to predict the employee turnover for the next quarter using machine learning technique Support Vectr Machine. It helps HR in predicting employee turnover in advance and provides reasonable time to identify alternate resources or to recruit new resources to avoid project execution problems.
X	Ultimate transformation: How will automation technologies disrupt the travel, tourism and hospitality industries?	Ivanov	Bulgaria	Zeitschrift fuer Tourismuswissenschaft	2019	un prof.	Viewpoint/Editorial opinion		travel, tourism, hospitality industries	automation technologies, robots, AI and service automation technologies (RAISA)	HR strategy	HRM, operations, facilities design and management, financial management, supply chain management, marketing management,	The transformation that RAISA technologies will impose on companies will be profound and managers and employees need to be prepared for them. Companies need to consider the costs and benefits of using RAISA technologies and adopt only those that are relevant of their business. Employees should focus on upgrading their own skills. Higher education institutions would need to amend the curricula of …
X	Virtual reality training for assembly of hybrid medical devices	Nicholas Ho1 & Pooi-Mun Wong1 & Matthew Chua2 & Chee-Kong Chui	Singapore	Multimed Tools Appl	2018		Empirical study	quanti et quali	health	virtual reality assembly guidance training system (VRAGTS)	Formation, développement des compétences		our proposed training method has significant advantages over commen VR training and conventional training methods (effective, efficient, risk-free and low cost training)
X	Welcome to the marriage of human capability and artificial intelligence	Ryan Scott and Malcolm Le Lievre	USA Australia	STRATEGIC HR REVIEW	2020		Viewpoint/Editorial opinion			AI, automation, machine intelligence, robot	HR strategy		human (behavioral) intelligence will be an increasingly crucial part of behaviorally smart organizations, from hiring to placement to adaptation to team building, compliance and more.
X	When Jobs Become Commodities	Davenport	USA	MIT SLOAN MANAGEMENT REVIEW	2018		Management/organizational issues		varié	automation	Organisation du travail		No matter what your field, it pays to adk yourself whether your job is common and repetitive enough to be done by a machine. If you conclude that it is, it's time to look for, or create, less commoditized work.

## Sheet: Type articles
Types d'articles	Method	discipline/secteur	Type IA
Conceptual paper	Quanti	SIO	Machine learning techniques			cadre conceptuel (liens entre concepts)
Empirical study	Quali	Industrial Engineering	RPA			avec données empiriques
Management/organizational issues		Economics	emb e dde d clustering and deep recurrent neural networks			professionnels pratique
Pilot study/Proof of concept		Finance	Machine Learning			développement d’outil/produit
Review		Logistics	ROBOTIC PROCESS AUTOMATION (RPA)			revue systématique, méta-analyse, revue littérature
Viewpoint/Editorial opinion		HR				éditeur opinion
theoretical dev.		Engineering				développement d'une théorie
field application		Administration				ne pas l'utiliser
survey		HR/Economics				rapport professionnel, questionnaire réalisé à grande échelle
		Health
		Safety Science

## Sheet: Feuil1
Colonne1
Australia
Australia
Australia
Australia
Australia
Australia
Australia
Austria
Austria
Austria
Bangladesh
Belgium
Belgium
Brazil
Brazil
Brazil
Brazil
Brazil
Brazil
Bulgaria
Canada
Canada
Canada
Canada
Canada
Canada
Canada
Canada
China
China
China
China
Cyprus
Cyprus
Denmark
Ecuador
Fiji
Finland
Finland
Finland
France
France
France
France
France
Germany
Germany
Germany
Gernany
Greece
Hungary
India
India
India
India
India
India
India
India
India
India
India
India
Iran
Israel
Israel
Italy
Italy
Italy
Italy
Italy
Italy
Japan
Japan
Kazakhstan
Netherlands
Netherlands
Netherlands
New Zealand
New Zealand
New Zealand
New Zealand
New Zealand
New Zealand
New Zealand
Norway
Pakistan
Poland
Poland
Poland
Poland
Portugal
Portugal
Portugal
Portugal
Romania
Romania
Romania
Romania
Romania
Romania
Romania
Russia
Serbia
Singapore
Slovak Republic
Slovak Republic
Slovenia
South Africa
South Africa
South Africa
South Korea
South Korea
Spain
Switzerland
Switzerland
Switzerland
Switzerland
Switzerland
Taiwan
Taiwan
Taiwan
Taiwan
Taiwan
Taiwan
Taiwan
Turkey
UK
UK
UK
UK
UK
UK
UK
UK
UK
UK
UK
UK
UK
UK
UK
UK
UK
UK
UK
UK
UK
UK
UK
UK
UK
UK
UK
UK
USA
USA
USA
USA
USA
USA
USA
USA
USA
USA
USA
USA
USA
USA
USA
USA
USA
USA
USA
USA
USA
USA
USA
USA
USA
USA
USA
USA
USA
USA
USA
USA
USA
USA
USA
USA
USA
USA
USA
USA
USA
USA
USA
USA
USA
USA
USA
USA
USA
USA
USA
USA
USA
USA
USA
USA
USA
USA
USA
USA
USA
USA
USA
USA
USA
USA
USA
USA
USA
USA
USA
USA
USA
USA
USA
USA
USA
USA
USA
USA
USA
USA
USA
USA
USA
USA
USA
USA
USA
USA
USA

## Sheet: Recommandation1
Étiquettes de lignes	Nombre de Colonne1
USA	91
UK	28
India	12
Canada	8
Romania	7
Taiwan	7
New Zealand	7
Australia	7
Brazil	6
Italy	6
France	5
Switzerland	5
Poland	4
Portugal	4
China	4
South Africa	3
Germany	3
Finland	3
Netherlands	3
Austria	3
South Korea	2
Israel	2
Belgium	2
Slovak Republic	2
Japan	2
Cyprus	2
Denmark	1
Kazakhstan	1
Slovenia	1
Pakistan	1
Fiji	1
Iran	1
Greece	1
Gernany	1
Hungary	1
Bangladesh	1
Spain	1
Russia	1
Turkey	1
Serbia	1
Singapore	1
Bulgaria	1
Ecuador	1
Norway	1
Total général	246

## Sheet: Données transformées
	DÉTAIL IMPORTANT
	Vous avez inséré une recommandation qui utilise un tableau croisé dynamique.
	Les tableaux croisés dynamiques fonctionnent mieux lorsque les données sont organisées en colonnes et ne comportent qu’une seule ligne d’en-tête. C’est ce que nous avons fait ci-dessous.
		Champ1
		Australia
		Australia
		Australia
		Australia
		Switzerland
		Australia
		USA
		Austria
		Austria
		Australia
		Bangladesh
		Belgium
		Brazil
		Iran
		Brazil
		UK
		Brazil
		Brazil
		UK
		New Zealand
		Bulgaria
		Canada
		Canada
		Canada
		Canada
		Canada
		Canada
		Canada
		USA
		Canada
		China
		China
		China
		Cyprus
		Cyprus
		Denmark
		Ecuador
		Fiji
		Finland
		Finland
		France
		France
		Germany
		Netherlands
		Austria
		Gernany
		Greece
		India
		India
		India
		India
		India
		India
		India
		India
		India
		India
		India
		India
		Israel
		Italy
		Italy
		Italy
		Italy
		Italy
		Italy
		Finland
		Japan
		Netherlands
		Netherlands
		Germany
		New Zealand
		New Zealand
		New Zealand
		New Zealand
		USA
		Norway
		Pakistan
		Poland
		Poland
		Poland
		Poland
		Germany
		Kazakhstan
		Portugal
		Portugal
		Portugal
		Portugal
		Brazil
		Romania
		Romania
		Romania
		Romania
		Romania
		Romania
		Romania
		Japan
		Slovak Republic
		Russia
		Serbia
		Singapore
		Slovenia
		South Africa
		South Africa
		South Africa
		South Korea
		South Korea
		Spain
		Switzerland
		Switzerland
		Switzerland
		Taiwan
		Taiwan
		Taiwan
		Taiwan
		Taiwan
		Taiwan
		Taiwan
		USA
		USA
		Turkey
		UK
		UK
		UK
		UK
		UK
		UK
		UK
		UK
		UK
		UK
		UK
		UK
		UK
		UK
		UK
		UK
		UK
		UK
		UK
		UK
		UK
		UK
		UK
		UK
		Belgium
		France
		France
		USA
		USA
		USA
		USA
		USA
		USA
		USA
		USA
		USA
		USA
		USA
		USA
		USA
		USA
		USA
		USA
		USA
		USA
		USA
		USA
		USA
		USA
		USA
		USA
		USA
		USA
		USA
		USA
		USA
		USA
		USA
		USA
		USA
		USA
		USA
		USA
		USA
		USA
		USA
		USA
		USA
		USA
		USA
		USA
		USA
		USA
		USA
		USA
		USA
		USA
		USA
		USA
		USA
		USA
		USA
		USA
		USA
		USA
		USA
		USA
		USA
		USA
		USA
		USA
		USA
		USA
		USA
		USA
		USA
		USA
		USA
		USA
		USA
		USA
		Australia
		USA
		Brazil
		USA
		USA
		USA
		China
		France
		Israel
		USA
		USA
		USA
		USA
		USA
		New Zealand
		New Zealand
		Slovak Republic
		Switzerland
		UK
		Hungary
		UK
		USA
		USA
		USA

## Sheet: Pays auteurs
Étiquettes de lignes	Nombre de Champ1
USA	91
UK	28
India	12
Canada	8
Romania	7
Taiwan	7
New Zealand	7
Australia	7
Brazil	6
Italy	6
France	5
Switzerland	5
Poland	4
Portugal	4
China	4
South Africa	3
Germany	3
Finland	3
Netherlands	3
Austria	3
South Korea	2
Israel	2
Belgium	2
Slovak Republic	2
Japan	2
Cyprus	2
Denmark	1
Kazakhstan	1
Slovenia	1
Pakistan	1
Fiji	1
Iran	1
Greece	1
Gernany	1
Hungary	1
Bangladesh	1
Spain	1
Russia	1
Turkey	1
Serbia	1
Singapore	1
Bulgaria	1
Ecuador	1
Norway	1
Total général	246

## Sheet: Feuil2
Australia
Australia
Australia
Australia
Switzerland
Australia
USA
Austria
Austria
Australia
Bangladesh
Belgium
Brazil
Iran
Brazil
UK
Brazil
Brazil
UK
New Zealand
Bulgaria
Canada
Canada
Canada
Canada
Canada
Canada
Canada
USA
Canada
China
China
China
Cyprus
Cyprus
Denmark
Ecuador
Fiji
Finland
Finland
France
France
Germany
Netherlands
Austria
Gernany
Greece
India
India
India
India
India
India
India
India
India
India
India
India
Israel
Italy
Italy
Italy
Italy
Italy
Italy
Finland
Japan
Netherlands
Netherlands
Germany
New Zealand
New Zealand
New Zealand
New Zealand
USA
Norway
Pakistan
Poland
Poland
Poland
Poland
Germany
Kazakhstan
Portugal
Portugal
Portugal
Portugal
Brazil
Romania
Romania
Romania
Romania
Romania
Romania
Romania
Japan
Slovak Republic
Russia
Serbia
Singapore
Slovenia
South Africa
South Africa
South Africa
South Korea
South Korea
Spain
Switzerland
Switzerland
Switzerland
Taiwan
Taiwan
Taiwan
Taiwan
Taiwan
Taiwan
Taiwan
USA
USA
Turkey
UK
UK
UK
UK
UK
UK
UK
UK
UK
UK
UK
UK
UK
UK
UK
UK
UK
UK
UK
UK
UK
UK
UK
UK
Belgium
France
France
USA
USA
USA
USA
USA
USA
USA
USA
USA
USA
USA
USA
USA
USA
USA
USA
USA
USA
USA
USA
USA
USA
USA
USA
USA
USA
USA
USA
USA
USA
USA
USA
USA
USA
USA
USA
USA
USA
USA
USA
USA
USA
USA
USA
USA
USA
USA
USA
USA
USA
USA
USA
USA
USA
USA
USA
USA
USA
USA
USA
USA
USA
USA
USA
USA
USA
USA
USA
USA
USA
USA
USA
USA
USA
Australia
USA
Brazil
USA
USA
USA
China
France
Israel
USA
USA
USA
USA
USA
New Zealand
New Zealand
Slovak Republic
Switzerland
UK
Hungary
UK
USA
USA
USA
